# Supplementary material for: C-C Motif Chemokine Ligand 2 Enhances Macrophage Chemotaxis, Osteogenesis, and Angiogenesis during the Inflammatory Phase of Bone Regeneration
Source: Biomolecules. 2023 Nov 18;13(11):1665. doi: 10.3390/biom13111665 (PMC10669364; doi:10.3390/biom13111665)
Supplement: Supplementary file 1 [file biomolecules-13-01665-s001.zip]

Archive with 1 entries (1 files):
- biomolecules-2673675-supplementary.pdf
